# Supplementary material for: Glyco-centric lectin magnetic bead array (LeMBA) − proteomics dataset of human serum samples from healthy, Barrett׳s esophagus and esophageal adenocarcinoma individuals
Source: Data Brief. 2016 Apr 1;7:1058–62. doi: 10.1016/j.dib.2016.03.081 (PMC4927955; doi:10.1016/j.dib.2016.03.081)
Supplement: Supplementary file 1 — Supplementary material [file mmc1.xlsx]

## Sheet: Supplementary Table 1
Supplementary Table 1. Details of samples used for biomarker discovery.
Sample number	GlycoSelector sample ID	GlycoSelector run ID	Study ID	Patient phenotype	Age	Protein (mg/mL)
2	31	35	47024	SDH control	43	80.63
3	32	36	45180	SDH control	68	107.58
4	52	56	43187	SDH control	57	133.68
5	45	49	92365	Population control	76	67.92
6	53	67	96191	Population control	71	106.31
7	54	58	94429	Population control	57	94.8
8	46	50	93411	Population control	62	79.9
9	33	37	95091	Population control	66	88.01
10	34	38	96190	Population control	71	97.02
1	44	48	43084	SDH control (later on developed BE so classified as BE)	68	65.57
11	55	59	45004	BE no dysplasia	76	87.17
12	35	39	43026	BE no dysplasia	72	99.81
13	56	60	43004	BE no dysplasia	73	106.76
14	47	51	45052	BE no dysplasia	78	83.86
15	48	52	45050	BE no dysplasia	34	86.92
16	36	40	43113	BE no dysplasia	56	107.58
17	37	41	45137	BE no dysplasia	39	82.68
18	38	42	47007	BE no dysplasia	55	83.46
19	57	61	43115	BE no dysplasia	57	77.16
21	49	53	33100	EAC patient	56	73.42
22	50	54	33072	EAC patient	57	106.63
23	39	43	25017	EAC patient	79	84.98
24	40	44	61043	EAC patient	65	81.84
25	59	63, 68	25011	EAC patient	66	67.4
26	60	64	61040	EAC patient	76	95.19
27	51	55	21139	EAC patient	70	97.71
28	41	45	21113	EAC patient	60	78.35
29	61	65	40259	EAC patient	67	70.72
30	42	46	21233	EAC patient	55	82.24

## Sheet: Supplementary Table 2
Supplementary Table 2. Details of samples used for biomarker qualification.
Sample number	ID	Phenotype	Age*	Body mass index#	Smoking status	Cumulative smoking history (pack-year)	Alcohol consumption (standard drinks/week)	Reflux frequency&	Protein (mg/mL)
F3	43168	BE negative	50	Obese I (-<35)	Current smoker	30+	21+	Daily	91.16
G7	43316	BE negative	56	Obese I (-<35)	Never Smoker	Never smoked	2020-07-01	Never	96.3
G2	43280	BE negative	57	Overweight (-<30)	Ex-Smoker	1-29.9	21+	<Once/month	76.24
G6	48024	BE negative	59	Overweight (-<30)	Ex-Smoker	1-29.9	<1	Monthly (few times/month)	92.71
H4	43302	BE negative	59	Overweight (-<30)	Never Smoker	Never smoked	2016-06-01	Monthly (few times/month)	64.1
H1	45295	BE negative	59	Obese I (-<35)	Never Smoker	Never smoked	2020-07-01	Never	65.65
H9	48092	BE negative	63	Obese I (-<35)	Ex-Smoker	30+	21+	Daily	96.63
G1	45257	BE negative	64	Overweight (-<30)	Ex-Smoker	1-29.9	2020-07-01	Monthly (few times/month)	74.82
H8	48077	BE negative	64	Obese I (-<35)	Never Smoker	Never smoked	2020-07-01	Never	94.67
F9	43202	BE negative	64	Overweight (-<30)	Ex-Smoker	1-29.9	2016-06-01	Never	101.14
H7	48072	BE negative	64	Obese I (-<35)	Ex-Smoker	1-29.9	2020-07-01	Weekly (few times/week)	91.85
G4	43291	BE negative	71	Healthy (-<25)	Never Smoker	Never smoked	2016-06-01	<Once/month	62.7
F2	45203	BE negative	72	Healthy (-<25)	Ex-Smoker	1-29.9	21+	<Once/month	77.6
G9	43325	BE negative	72	Healthy (-<25)	Information missing	1-29.9	21+	Information missing	80.4
I9	43668	BE negative	73	Healthy (-<25)	Never Smoker	Never smoked	2020-07-01	Monthly (few times/month)	80.11
I5	43552	BE negative	74	Obese I (-<35)	Ex-Smoker	30+	21+	Weekly (few times/week)	100.63
H2	48051	BE negative	74	Overweight (-<30)	Ex-Smoker	1-29.9	<1	Monthly (few times/month)	80.41
I8	43636	BE negative	75	Overweight (-<30)	Never Smoker	Never smoked	2020-07-01	Never	71.25
E9	46070	BE negative	75	Overweight (-<30)	Current smoker	30+	2020-07-01	Monthly (few times/month)	95.34
F5	43211	BE negative	75	Healthy (-<25)	Never Smoker	Never smoked	None	Never	89.09
F8	47034	BE positive	52	Overweight (-<30)	Ex-Smoker	30+	21+	Daily	110.59
H3	45303	BE positive	52	Overweight (-<30)	Never Smoker	Never smoked	21+	Monthly (few times/month)	87.9
E7	43123	BE positive	55	Obese I (-<35)	Ex-Smoker	1-29.9	2016-06-01	Never	98.03
E5	43059	BE positive	56	Overweight (-<30)	Never Smoker	Never smoked	2020-07-01	Daily	72.93
E4	43014	BE positive	56	Overweight (-<30)	Ex-Smoker	1-29.9	<1	Monthly (few times/month)	71.76
F1	46010	BE positive	57	Overweight (-<30)	Current smoker	30+	21+	Never	87.03
F4	46077	BE positive	58	Healthy (-<25)	Ex-Smoker	1-29.9	21+	Weekly (few times/week)	84.86
E6	45062	BE positive	59	Overweight (-<30)	Never Smoker	Never smoked	2020-07-01	Monthly (few times/month)	101.88
E8	45159	BE positive	59	Overweight (-<30)	Never Smoker	Never smoked	21+	Daily	83.04
I6	43563	BE positive	60	Healthy (-<25)	Ex-Smoker	1-29.9	21+	Monthly (few times/month)	88.52
H5	45328	BE positive	60	Obese I (-<35)	Never Smoker	Never smoked	21+	<Once/month	75.98
I2	43477	BE positive	63	Overweight (-<30)	Current smoker	1-29.9	21+	Daily	72
I1	48094	BE positive	64	Overweight (-<30)	Ex-Smoker	1-29.9	2016-06-01	Monthly (few times/month)	71.25
H6	43380	BE positive	65	Overweight (-<30)	Never Smoker	Never smoked	2016-06-01	Never	83.16
G5	48015	BE positive	70	Obese I (-<35)	Ex-Smoker	30+	21+	Never	72.31
I4	45421	BE positive	74	Overweight (-<30)	Ex-Smoker	1-29.9	<1	<Once/month	74.58
F6	45210	BE positive	74	Healthy (-<25)	Never Smoker	Never smoked	2016-06-01	Daily	89.55
G8	43315	BE positive	74	Healthy (-<25)	Ex-Smoker	1-29.9	2020-07-01	<Once/month	120.55
I3	45435	BE positive	75	Overweight (-<30)	Ex-Smoker	1-29.9	2020-07-01	Monthly (few times/month)	71.22
G3	43269	BE positive	75	Healthy (-<25)	Never Smoker	Never smoked	None	Daily	74.5
C2	42094	EAC	53	Obese I (-<35)	Ex-Smoker	1-29.9	2020-07-01	Daily	84.28
C3	61017	EAC	55	Obese I (-<35)	Ex-Smoker	1-29.9	2020-07-01	Weekly (few times/week)	89.32
E1	50231	EAC	56	Healthy (-<25)	Current smoker	1-29.9	21+	Daily	91.65
D8	61189	EAC	57	Obese II (-<40)	Ex-Smoker	1-29.9	21+	Weekly (few times/week)	109.59
D2	61093	EAC	58	Obese I (-<35)	Ex-Smoker	1-29.9	2016-06-01	Weekly (few times/week)	85.97
D6	21416	EAC	58	Obese I (-<35)	Ex-Smoker	30+	21+	Daily	122.74
C9	21283	EAC	59	Obese I (-<35)	Ex-Smoker	30+	21+	Daily	84.19
D3	35022	EAC	60	Overweight (-<30)	Ex-Smoker	1-29.9	21+	Daily	96.76
D9	21420	EAC	61	Obese I (-<35)	Current smoker	30+	2016-06-01	Daily	80.43
D4	40270	EAC	61	Overweight (-<30)	Never Smoker	Never smoked	2016-06-01	Weekly (few times/week)	59.15
D7	33168	EAC	62	Obese III (>=40)	Ex-Smoker	30+	2016-06-01	Weekly (few times/week)	87.78
E3	33189	EAC	63	Overweight (-<30)	Never Smoker	Never smoked	2020-07-01	Weekly (few times/week)	73.85
E2	50272	EAC	70	Overweight (-<30)	Ex-Smoker	30+	2016-06-01	Weekly (few times/week)	78.02
C4	42112	EAC	70	Obese I (-<35)	Ex-Smoker	1-29.9	2020-07-01	Never	70.97
C8	21252	EAC	70	Obese I (-<35)	Ex-Smoker	1-29.9	21+	Weekly (few times/week)	97.47
C5	40173	EAC	71	Obese I (-<35)	Ex-Smoker	1-29.9	2016-06-01	Monthly (few times/month)	79.35
D5	40304	EAC	71	Obese I (-<35)	Ex-Smoker	30+	21+	Daily	96.06
D1	21330	EAC	74	Obese I (-<35)	Never Smoker	Never smoked	2020-07-01	Monthly (few times/month)	66.06
C6	61065	EAC	74	Obese I (-<35)	Never Smoker	Never smoked	None	Monthly (few times/month)	95.11
C7	33078	EAC	74	Overweight (-<30)	Ex-Smoker	1-29.9	2020-07-01	<Once/month	77.55
A4	93136	Control	53	Overweight (-<30)	Never Smoker	Never smoked	21+	Monthly (few times/month)	104.68
A3	94236	Control	54	Obese I (-<35)	Never Smoker	Never smoked	2016-06-01	<Once/month	69.01
B4	94424	Control	56	Obese I (-<35)	Never Smoker	Never smoked	21+	<Once/month	74.04
C1	95133	Control	57	Overweight (-<30)	Ex-Smoker	1-29.9	<1	Never	86.72
B9	94429	Control	57	Healthy (-<25)	Current smoker	30+	2020-07-01	<Once/month	98.02
B5	95083	Control	59	Healthy (-<25)	Never Smoker	Never smoked	2016-06-01	Monthly (few times/month)	88.65
B8	95101	Control	60	Overweight (-<30)	Never Smoker	Never smoked	2020-07-01	Never	104.27
A1	96061	Control	61	Obese I (-<35)	Ex-Smoker	30+	21+	Daily	85.12
A6	94259	Control	61	Obese II (-<40)	Ex-Smoker	1-29.9	2020-07-01	Never	111.17
A2	94126	Control	62	Overweight (-<30)	Ex-Smoker	1-29.9	2016-06-01	Never	69
A5	94261	Control	63	Healthy (-<25)	Ex-Smoker	30+	21+	<Once/month	79.57
A7	94432	Control	63	Healthy (-<25)	Ex-Smoker	30+	2016-06-01	<Once/month	89.16
B3	95154	Control	71	Healthy (-<25)	Ex-Smoker	30+	21+	Never	99.62
A9	94449	Control	71	Overweight (-<30)	Never Smoker	Never smoked	2020-07-01	<Once/month	106.45
B7	96189	Control	73	Overweight (-<30)	Ex-Smoker	30+	2020-07-01	Monthly (few times/month)	117.75
B6	92358	Control	73	Overweight (-<30)	Ex-Smoker	1-29.9	21+	Monthly (few times/month)	91.11
B2	94452	Control	73	Healthy (-<25)	Ex-Smoker	1-29.9	2020-07-01	Never	62.34
B1	94458	Control	74	Overweight (-<30)	Never Smoker	Never smoked	None	<Once/month	76.08
A8	94461	Control	74	Healthy (-<25)	Ex-Smoker	1-29.9	2016-06-01	Never	107.91
