# Supplementary material for: Glyco-centric lectin magnetic bead array (LeMBA) − proteomics dataset of human serum samples from healthy, Barrett׳s esophagus and esophageal adenocarcinoma individuals
Source: Data Brief. 2016 Apr 1;7:1058–62. doi: 10.1016/j.dib.2016.03.081 (PMC4927955; doi:10.1016/j.dib.2016.03.081)
Supplement: Supplementary file 2 — Supplementary material [file mmc2.zip]

Archive with 12 entries (12 files):
- AUTHOR DECLARATION DiB_Chen.pdf
- AUTHOR DECLARATION DiB_Choi.pdf
- AUTHOR DECLARATION DiB_Hill.pdf
- AUTHOR DECLARATION DiB_LeCao.pdf
- AUTHOR DECLARATION DiB_Nancarrow.pdf
- AUTHOR DECLARATION DiB_Whiteman3March2016.pdf
- AUTHOR DECLARATION DiB Alok.pdf
- AUTHOR DECLARATION DiB Clauser.pdf
- AUTHOR DECLARATION DiB Saunders.pdf
- AUTHOR DECLARATION DiB_Baker.pdf
- AUTHOR DECLARATION DiB_Barbourr.pdf
- AUTHOR DECLARATION DiB_Chalkley.pdf
